# Supplementary material for: ﻿A new genus and two new species of Wiesneriomycetaceae (Tubeufiales) from China revealed by molecular phylogeny and taxonomy
Source: MycoKeys. 2025 Sep 26;123:53–68. doi: 10.3897/mycokeys.123.167204 (PMC12495428; doi:10.3897/mycokeys.123.167204)
Supplement: XML Treatment for Chlamydosporoides [file mycokeys.123.167204-treatment1.xml]

<!DOCTYPE tp:taxon-treatment
  PUBLIC "-//TaxonX//DTD Taxonomic Treatment Publishing DTD v0 20100105//EN" "tax-treatment-NSO.dtd">
<tp:taxon-treatment xmlns:tp="http://www.plazi.org/taxpub"><tp:treatment-meta><kwd-group><label>Taxon classification</label><kwd>
                <named-content content-type="kingdom">Fungi</named-content>
              </kwd><kwd>
                <named-content content-type="order">Tubeufiales</named-content>
              </kwd><kwd>
                <named-content content-type="family">Wiesneriomycetaceae</named-content>
              </kwd></kwd-group><mixed-citation publication-type="journal"><person-group><name><surname>Pan</surname><given-names>Heng</given-names></name><name><surname>Wang</surname><given-names>Kai-Rong</given-names></name><name><surname>Zhang</surname><given-names>Ming-Yi</given-names></name><name><surname>Ren</surname><given-names>Xiao-Kang</given-names></name><name><surname>Sun</surname><given-names>Bing-Da</given-names></name><name><surname>Tao</surname><given-names>Gang</given-names></name><name><surname>Zhang</surname><given-names>Zhi-Yuan</given-names></name></person-group><article-title>﻿A new genus and two new species of <tp:taxon-name><tp:taxon-name-part taxon-name-part-type="family">Wiesneriomycetaceae</tp:taxon-name-part></tp:taxon-name> (<tp:taxon-name><tp:taxon-name-part taxon-name-part-type="order">Tubeufiales</tp:taxon-name-part></tp:taxon-name>) from China revealed by molecular phylogeny and taxonomy</article-title><source>MycoKeys</source><day>26</day><month>09</month><year>2025</year><volume>123</volume><fpage>53</fpage><lpage>68</lpage><pub-id pub-id-type="doi">10.3897/mycokeys.123.167204</pub-id></mixed-citation></tp:treatment-meta><tp:nomenclature><label>﻿</label><tp:taxon-name><object-id xmlns:xlink="http://www.w3.org/1999/xlink" content-type="arpha" xlink:type="simple">89AF693F-3ED0-5412-96C6-D91D58F0179B</object-id>
              <tp:taxon-name-part taxon-name-part-type="genus" reg="Chlamydosporoides">Chlamydosporoides</tp:taxon-name-part>
              <object-id xmlns:xlink="http://www.w3.org/1999/xlink" content-type="mycobank" xlink:type="simple">860151</object-id>
            </tp:taxon-name><tp:taxon-authority>H. Pan &amp; Zhi.Y. Zhang</tp:taxon-authority><tp:taxon-status xmlns:xlink="http://www.w3.org/1999/xlink" xlink:type="simple">gen. nov.</tp:taxon-status></tp:nomenclature><tp:treatment-sec sec-type="etymology" id="SECID0EBGBI"><title>Etymology.</title><p>Refers to its production of chlamydospore-like conidia.</p></tp:treatment-sec><tp:treatment-sec sec-type="distribution" id="SECID0EGGBI"><title>Geographical distribution.</title><p>Guizhou Province, China.</p></tp:treatment-sec><tp:treatment-sec sec-type="description" id="SECID0ELGBI"><title>Description.</title><p><bold><italic>Hyphae</italic></bold> branched, septate, hyaline to brown, smooth, sometimes hyphopodia-like structures creating a cauliflower-like appearance. <bold><italic>Conidiogenous cells</italic></bold> hyaline, smooth, solitary, cylindrical to clavate, straight or curved, aseptate. <bold><italic>Conidia</italic></bold> chlamydospore-like, solitary, hyaline to brown, non-septate, pyriform, globose to ellipsoid, or irregular shapes, sessile or borne on conidiogenous cells. <bold><italic>Chlamydospores</italic></bold> borne on hyphae, solitary, catenate, or grape-like, brown to dark brown. Setae, Conidiomata, and Sexual morph unknown.</p><p><bold>Type species.</bold><italic><tp:taxon-name><tp:taxon-name-part taxon-name-part-type="genus" reg="Chlamydosporoides">Chlamydosporoides</tp:taxon-name-part> <tp:taxon-name-part taxon-name-part-type="species" reg="sinensis">sinensis</tp:taxon-name-part></tp:taxon-name></italic> H. Pan &amp; Zhi.Y. Zhang.</p><p><bold>Notes.</bold> Currently, the family <tp:taxon-name><tp:taxon-name-part taxon-name-part-type="family">Wiesneriomycetaceae</tp:taxon-name-part></tp:taxon-name> comprises eight genera: <italic><tp:taxon-name><tp:taxon-name-part taxon-name-part-type="genus" reg="Excipulariopsis">Excipulariopsis</tp:taxon-name-part></tp:taxon-name></italic>, <italic><tp:taxon-name><tp:taxon-name-part taxon-name-part-type="genus" reg="Heveicola">Heveicola</tp:taxon-name-part></tp:taxon-name></italic>, <italic><tp:taxon-name><tp:taxon-name-part taxon-name-part-type="genus" reg="Parawiesneriomyces">Parawiesneriomyces</tp:taxon-name-part></tp:taxon-name></italic>, <italic><tp:taxon-name><tp:taxon-name-part taxon-name-part-type="genus" reg="Phalangispora">Phalangispora</tp:taxon-name-part></tp:taxon-name></italic>, <italic><tp:taxon-name><tp:taxon-name-part taxon-name-part-type="genus" reg="Pseudogliophragma">Pseudogliophragma</tp:taxon-name-part></tp:taxon-name></italic>, <italic><tp:taxon-name><tp:taxon-name-part taxon-name-part-type="genus" reg="Setosynnema">Setosynnema</tp:taxon-name-part></tp:taxon-name></italic>, <italic><tp:taxon-name><tp:taxon-name-part taxon-name-part-type="genus" reg="Speiropsis">Speiropsis</tp:taxon-name-part></tp:taxon-name></italic>, and <italic><tp:taxon-name><tp:taxon-name-part taxon-name-part-type="genus" reg="Wiesneriomyces">Wiesneriomyces</tp:taxon-name-part></tp:taxon-name></italic> (<xref ref-type="bibr" rid="B25">Wijayawardene et al. 2020</xref>; <xref ref-type="bibr" rid="B27">Xu et al. 2022</xref>; <xref ref-type="bibr" rid="B9">Hyde et al. 2024</xref>). Molecular sequences for all genera are available in public databases (Table <xref ref-type="table" rid="T1">1</xref>, <xref ref-type="bibr" rid="B27">Xu et al. 2022</xref>; <xref ref-type="bibr" rid="B29">Yang et al. 2023</xref>). Our multi-locus phylogenetic analysis revealed that, with the exception of <italic><tp:taxon-name><tp:taxon-name-part taxon-name-part-type="genus" reg="Wiesneriomyces">Wiesneriomyces</tp:taxon-name-part></tp:taxon-name></italic> and <italic><tp:taxon-name><tp:taxon-name-part taxon-name-part-type="genus" reg="Parawiesneriomyces">Parawiesneriomyces</tp:taxon-name-part></tp:taxon-name></italic>, the remaining genera formed a strongly supported monophyletic clade (Fig. <xref ref-type="fig" rid="F1">1</xref>). The novel isolates obtained in this study, along with ‘<italic><tp:taxon-name><tp:taxon-name-part taxon-name-part-type="genus" reg="Wiesneriomyces">Wiesneriomyces</tp:taxon-name-part> <tp:taxon-name-part taxon-name-part-type="species" reg="laurinus">laurinus</tp:taxon-name-part></tp:taxon-name></italic>’ (CBS 101058 and CBS 101143), constituted a distinct subclade within <tp:taxon-name><tp:taxon-name-part taxon-name-part-type="family">Wiesneriomycetaceae</tp:taxon-name-part></tp:taxon-name> (Fig. <xref ref-type="fig" rid="F1">1</xref>). Morphologically, no sexual morph has been reported in this family to date, while all known genera share the characteristic of producing conidia in acropetal chains (<xref ref-type="bibr" rid="B27">Xu et al. 2022</xref>). The newly proposed genus is primarily distinguished from other genera in <tp:taxon-name><tp:taxon-name-part taxon-name-part-type="family">Wiesneriomycetaceae</tp:taxon-name-part></tp:taxon-name> by the absence of conidia produced in acropetal chains, setae, synnemata, sporodochium or stroma.</p></tp:treatment-sec><tp:treatment-sec><!--Section generated to contain objects referenced in tp:taxon-treatment.--><table-wrap id="T1" position="float" orientation="portrait"><label>Table 1.</label><caption><p>Sequences of primers used in this study.</p></caption><table id="TID0EIAAI" rules="all"><tbody><tr><th rowspan="1" colspan="1">Molecular marker</th><th rowspan="1" colspan="1">Primer name (forward/reverse)</th><th rowspan="1" colspan="1">Primer sequence (5´-3´)</th><th rowspan="1" colspan="1">Reference</th></tr><tr><td rowspan="2" colspan="1">SSU</td><td rowspan="1" colspan="1">NS1</td><td rowspan="1" colspan="1">GTAGTCATATGCTTGTCTC</td><td rowspan="1" colspan="1">White et al. (1990)</td></tr><tr><td rowspan="1" colspan="1">NS4</td><td rowspan="1" colspan="1">CTTCCGTCAATTCCTTTAAG</td><td rowspan="1" colspan="1">White et al. (1990)</td></tr><tr><td rowspan="2" colspan="1">ITS</td><td rowspan="1" colspan="1">ITS1</td><td rowspan="1" colspan="1">TCCGTAGGTGAACCTGCG</td><td rowspan="1" colspan="1">White et al. (1990)</td></tr><tr><td rowspan="1" colspan="1">ITS4</td><td rowspan="1" colspan="1">TCCTCCGCTTATTGATATGC</td><td rowspan="1" colspan="1">White et al. (1990)</td></tr><tr><td rowspan="1" colspan="1">LSU</td><td rowspan="1" colspan="1">LR0R</td><td rowspan="1" colspan="1">ACCCGCTGAACTTAAGC</td><td rowspan="1" colspan="1">Vilgalys and Hester (1990)</td></tr><tr><td rowspan="1" colspan="1"/><td rowspan="1" colspan="1">LR5</td><td rowspan="1" colspan="1">ATCCTGAGGGAAACTTC</td><td rowspan="1" colspan="1">Vilgalys and Hester (1990)</td></tr><tr><td rowspan="2" colspan="1">
                  <italic>tef1</italic>
                </td><td rowspan="1" colspan="1">983F</td><td rowspan="1" colspan="1">GCYCCYGGHCAYCGTGAYTTYAT</td><td rowspan="1" colspan="1">Rehner and Buckley (2005)</td></tr><tr><td rowspan="1" colspan="1">2218R</td><td rowspan="1" colspan="1">ATGACACCRACRGCRACRGTYTG</td><td rowspan="1" colspan="1">Rehner and Buckley (2005)</td></tr></tbody></table></table-wrap><fig id="F1" position="float" orientation="portrait"><object-id xmlns:xlink="http://www.w3.org/1999/xlink" content-type="doi" xlink:type="simple">10.3897/mycokeys.123.167204.figure1</object-id><object-id xmlns:xlink="http://www.w3.org/1999/xlink" content-type="arpha" xlink:type="simple">DB105F49-48F7-58EF-B9C4-4206DFACFABF</object-id><label>Figure 1.</label><caption><p>The maximum likelihood phylogenetic tree of <italic><tp:taxon-name><tp:taxon-name-part taxon-name-part-type="genus" reg="Chlamydosporoides">Chlamydosporoides</tp:taxon-name-part></tp:taxon-name></italic> and related taxa based on concatenated sequences of SSU, ITS, LSU, and <italic>tef1</italic>, with <italic><tp:taxon-name><tp:taxon-name-part taxon-name-part-type="genus" reg="Dendrographa">Dendrographa</tp:taxon-name-part> <tp:taxon-name-part taxon-name-part-type="species" reg="minor">minor</tp:taxon-name-part></tp:taxon-name></italic> (Sparrius 7999(BR)) and <italic><tp:taxon-name><tp:taxon-name-part taxon-name-part-type="genus" reg="Dendrographa">D.</tp:taxon-name-part> <tp:taxon-name-part taxon-name-part-type="species" reg="decolorans">decolorans</tp:taxon-name-part></tp:taxon-name></italic> (DUKE 47570) as outgroups. Maximum likelihood bootstrap values (MLBV ≥ 70%) and Bayesian inference posterior probabilities (BIPP ≥ 0.7) are shown at the nodes, separated by slashes “/”. Strains obtained in this study are bold. Some branches are shortened for overall tree layout, indicated by “//”, with “×” denoting the fold of shortening.</p></caption><graphic xmlns:xlink="http://www.w3.org/1999/xlink" xlink:href="mycokeys-123-053-g001.jpg" position="float" orientation="portrait" xlink:type="simple" id="oo_1424986.jpg"><uri content-type="original_file" xlink:type="simple">https://binary.pensoft.net/fig/1424986</uri></graphic></fig></tp:treatment-sec><ref-list><ref id="B25"><mixed-citation xmlns:xlink="http://www.w3.org/1999/xlink" xlink:type="simple"><person-group><name name-style="western"><surname>Wijayawardene</surname><given-names>NN</given-names></name><name name-style="western"><surname>Hyde</surname><given-names>KD</given-names></name><name name-style="western"><surname>Al-Ani</surname><given-names>LKT</given-names></name><name name-style="western"><surname>Tedersoo</surname><given-names>L</given-names></name><name name-style="western"><surname>Haelewaters</surname><given-names>D</given-names></name><name name-style="western"><surname>Rajeshkumar</surname><given-names>KC</given-names></name><name name-style="western"><surname>Zhao</surname><given-names>RL</given-names></name><name name-style="western"><surname>Aptroot</surname><given-names>A</given-names></name><name name-style="western"><surname>Leontyev</surname><given-names>D</given-names></name><name name-style="western"><surname>Saxena</surname><given-names>RK</given-names></name><name name-style="western"><surname>Tokarev</surname><given-names>YS</given-names></name><name name-style="western"><surname>Dai</surname><given-names>DQ</given-names></name><name name-style="western"><surname>Letcher</surname><given-names>PM</given-names></name><name name-style="western"><surname>Stephenson</surname><given-names>SL</given-names></name><name name-style="western"><surname>Ertz</surname><given-names>D</given-names></name><name name-style="western"><surname>Lumbsch</surname><given-names>HT</given-names></name><name name-style="western"><surname>Kukwa</surname><given-names>M</given-names></name><name name-style="western"><surname>Issi</surname><given-names>I</given-names></name><name name-style="western"><surname>Madrid</surname><given-names>H</given-names></name><name name-style="western"><surname>Phillips</surname><given-names>AJL</given-names></name><name name-style="western"><surname>Selbmann</surname><given-names>L</given-names></name><name name-style="western"><surname>Pfliegler</surname><given-names>WP</given-names></name><name name-style="western"><surname>Horvath</surname><given-names>E</given-names></name><name name-style="western"><surname>Bensch</surname><given-names>K</given-names></name><name name-style="western"><surname>Kirk</surname><given-names>PM</given-names></name><name name-style="western"><surname>Kolaríková</surname><given-names>K</given-names></name><name name-style="western"><surname>Raja</surname><given-names>HA</given-names></name><name name-style="western"><surname>Radek</surname><given-names>R</given-names></name></person-group> (<year>2020</year>) <article-title>Outline of fungi and fungus-like taxa.</article-title><source>Mycosphere</source><volume>11</volume>(<issue>1</issue>): <fpage>1060</fpage>–<lpage>1456</lpage>. <ext-link xlink:href="10.5943/mycosphere/11/1/8" ext-link-type="doi" xlink:type="simple">https://doi.org/10.5943/mycosphere/11/1/8</ext-link></mixed-citation></ref><ref id="B27"><mixed-citation xmlns:xlink="http://www.w3.org/1999/xlink" xlink:type="simple"><person-group><name name-style="western"><surname>Xu</surname><given-names>RF</given-names></name><name name-style="western"><surname>Hyde</surname><given-names>KD</given-names></name><name name-style="western"><surname>Karunarathna</surname><given-names>SC</given-names></name><name name-style="western"><surname>Xu</surname><given-names>JC</given-names></name><name name-style="western"><surname>Mortimer</surname><given-names>PE</given-names></name><name name-style="western"><surname>Tibpromma</surname><given-names>S</given-names></name></person-group> (<year>2022</year>) <article-title>Morphology and multi-gene phylogeny reveal a new fungal genus and species from <italic><tp:taxon-name><tp:taxon-name-part taxon-name-part-type="genus">Hevea</tp:taxon-name-part> <tp:taxon-name-part taxon-name-part-type="species">brasiliensis</tp:taxon-name-part></tp:taxon-name></italic> latex in Yunnan, China.</article-title><source>Phytotaxa</source><volume>530</volume>(<issue>1</issue>): <fpage>65</fpage>–<lpage>76</lpage>. <ext-link xlink:href="10.11646/phytotaxa.530.1.5" ext-link-type="doi" xlink:type="simple">https://doi.org/10.11646/phytotaxa.530.1.5</ext-link></mixed-citation></ref><ref id="B9"><mixed-citation xmlns:xlink="http://www.w3.org/1999/xlink" xlink:type="simple"><person-group><name name-style="western"><surname>Hyde</surname><given-names>KD</given-names></name><name name-style="western"><surname>Noorabadi</surname><given-names>MT</given-names></name><name name-style="western"><surname>Thiyagaraja</surname><given-names>V</given-names></name><name name-style="western"><surname>He</surname><given-names>MQ</given-names></name><name name-style="western"><surname>Johnston</surname><given-names>PR</given-names></name><name name-style="western"><surname>Wijesinghe</surname><given-names>SN</given-names></name><name name-style="western"><surname>Armand</surname><given-names>A</given-names></name><name name-style="western"><surname>Biketova</surname><given-names>AY</given-names></name><name name-style="western"><surname>Chethana</surname><given-names>KWT</given-names></name><name name-style="western"><surname>Erdoğdu</surname><given-names>M</given-names></name><name name-style="western"><surname>Ge</surname><given-names>ZW</given-names></name><name name-style="western"><surname>Groenewald</surname><given-names>JZ</given-names></name><name name-style="western"><surname>Hongsanan</surname><given-names>S</given-names></name><name name-style="western"><surname>Kušan</surname><given-names>I</given-names></name><name name-style="western"><surname>Leontyev</surname><given-names>DV</given-names></name><name name-style="western"><surname>Li</surname><given-names>DW</given-names></name><name name-style="western"><surname>Lin</surname><given-names>CG</given-names></name><name name-style="western"><surname>Liu</surname><given-names>NG</given-names></name><name name-style="western"><surname>Maharachchikumbura</surname><given-names>SSN</given-names></name><name name-style="western"><surname>Matočec</surname><given-names>N</given-names></name><name name-style="western"><surname>May</surname><given-names>TW</given-names></name><name name-style="western"><surname>McKenzie</surname><given-names>EHC</given-names></name><name name-style="western"><surname>Mešić</surname><given-names>A</given-names></name><name name-style="western"><surname>Perera</surname><given-names>RH</given-names></name><name name-style="western"><surname>Phukhamsakda</surname><given-names>C</given-names></name><name name-style="western"><surname>Piątek</surname><given-names>M</given-names></name><name name-style="western"><surname>Samarakoon</surname><given-names>MC</given-names></name><name name-style="western"><surname>Selcuk</surname><given-names>F</given-names></name><name name-style="western"><surname>Senanayake</surname><given-names>IC</given-names></name><name name-style="western"><surname>Tanney</surname><given-names>JB</given-names></name><name name-style="western"><surname>Tian</surname><given-names>Q</given-names></name><name name-style="western"><surname>Vizzini</surname><given-names>A</given-names></name><name name-style="western"><surname>Wanasinghe</surname><given-names>DN</given-names></name><name name-style="western"><surname>Wannasawang</surname><given-names>N</given-names></name><name name-style="western"><surname>Wijayawardene</surname><given-names>NN</given-names></name><name name-style="western"><surname>Zhao</surname><given-names>RL</given-names></name><name name-style="western"><surname>Abdel-Wahab</surname><given-names>MA</given-names></name><name name-style="western"><surname>Abdollahzadeh</surname><given-names>J</given-names></name><name name-style="western"><surname>Abeywickrama</surname><given-names>PD</given-names></name></person-group> (<year>2024</year>) <article-title>The 2024 outline of fungi and fungus-like taxa.</article-title><source>Mycosphere</source><volume>15</volume>(<issue>1</issue>): <fpage>5146</fpage>–<lpage>6239</lpage>. <ext-link xlink:href="10.5943/mycosphere/15/1/25" ext-link-type="doi" xlink:type="simple">https://doi.org/10.5943/mycosphere/15/1/25</ext-link></mixed-citation></ref><ref id="B29"><mixed-citation xmlns:xlink="http://www.w3.org/1999/xlink" xlink:type="simple"><person-group><name name-style="western"><surname>Yang</surname><given-names>E-F</given-names></name><name name-style="western"><surname>Dai</surname><given-names>D-Q</given-names></name><name name-style="western"><surname>Bhat</surname><given-names>JD</given-names></name><name name-style="western"><surname>Dawoud</surname><given-names>TM</given-names></name><name name-style="western"><surname>Promputtha</surname><given-names>I</given-names></name><name name-style="western"><surname>Adikaram</surname><given-names>N</given-names></name><name name-style="western"><surname>Stephenson</surname><given-names>SL</given-names></name><name name-style="western"><surname>Karunarathna</surname><given-names>SC</given-names></name><name name-style="western"><surname>Tibpromma</surname><given-names>S</given-names></name></person-group> (<year>2023</year>) <article-title>Taxonomic and phylogenetic studies of saprobic fungi associated with <italic><tp:taxon-name><tp:taxon-name-part taxon-name-part-type="genus">Mangifera</tp:taxon-name-part> <tp:taxon-name-part taxon-name-part-type="species">indica</tp:taxon-name-part></tp:taxon-name></italic> in Yunnan, China.</article-title><source>Journal of Fungi</source><volume>9</volume>(<issue>6</issue>): <fpage>680</fpage>. <ext-link xlink:href="10.3390/jof9060680" ext-link-type="doi" xlink:type="simple">https://doi.org/10.3390/jof9060680</ext-link></mixed-citation></ref></ref-list></tp:taxon-treatment>
