# Supplementary material for: ﻿A new genus and two new species of Wiesneriomycetaceae (Tubeufiales) from China revealed by molecular phylogeny and taxonomy
Source: MycoKeys. 2025 Sep 26;123:53–68. doi: 10.3897/mycokeys.123.167204 (PMC12495428; doi:10.3897/mycokeys.123.167204)
Supplement: XML Treatment for Chlamydosporoides sinensis [file mycokeys.123.167204-treatment2.xml]

<!DOCTYPE tp:taxon-treatment
  PUBLIC "-//TaxonX//DTD Taxonomic Treatment Publishing DTD v0 20100105//EN" "tax-treatment-NSO.dtd">
<tp:taxon-treatment xmlns:tp="http://www.plazi.org/taxpub"><tp:treatment-meta><kwd-group><label>Taxon classification</label><kwd>
                <named-content content-type="kingdom">Fungi</named-content>
              </kwd><kwd>
                <named-content content-type="order">Tubeufiales</named-content>
              </kwd><kwd>
                <named-content content-type="family">Wiesneriomycetaceae</named-content>
              </kwd></kwd-group><mixed-citation publication-type="journal"><person-group><name><surname>Pan</surname><given-names>Heng</given-names></name><name><surname>Wang</surname><given-names>Kai-Rong</given-names></name><name><surname>Zhang</surname><given-names>Ming-Yi</given-names></name><name><surname>Ren</surname><given-names>Xiao-Kang</given-names></name><name><surname>Sun</surname><given-names>Bing-Da</given-names></name><name><surname>Tao</surname><given-names>Gang</given-names></name><name><surname>Zhang</surname><given-names>Zhi-Yuan</given-names></name></person-group><article-title>﻿A new genus and two new species of <tp:taxon-name><tp:taxon-name-part taxon-name-part-type="family">Wiesneriomycetaceae</tp:taxon-name-part></tp:taxon-name> (<tp:taxon-name><tp:taxon-name-part taxon-name-part-type="order">Tubeufiales</tp:taxon-name-part></tp:taxon-name>) from China revealed by molecular phylogeny and taxonomy</article-title><source>MycoKeys</source><day>26</day><month>09</month><year>2025</year><volume>123</volume><fpage>53</fpage><lpage>68</lpage><pub-id pub-id-type="doi">10.3897/mycokeys.123.167204</pub-id></mixed-citation></tp:treatment-meta><tp:nomenclature><label>﻿</label><tp:taxon-name><object-id xmlns:xlink="http://www.w3.org/1999/xlink" content-type="arpha" xlink:type="simple">F549634B-57FF-531F-90F4-6A80A0B69D59</object-id>
              <tp:taxon-name-part taxon-name-part-type="genus" reg="Chlamydosporoides">Chlamydosporoides</tp:taxon-name-part>
              <tp:taxon-name-part taxon-name-part-type="species" reg="sinensis">sinensis</tp:taxon-name-part>
              <object-id xmlns:xlink="http://www.w3.org/1999/xlink" content-type="mycobank" xlink:type="simple">860152</object-id>
            </tp:taxon-name><tp:taxon-authority>H. Pan &amp; Zhi.Y. Zhang</tp:taxon-authority><tp:taxon-status xmlns:xlink="http://www.w3.org/1999/xlink" xlink:type="simple">sp. nov.</tp:taxon-status><xref ref-type="fig" rid="F2">Fig. 2</xref></tp:nomenclature><tp:treatment-sec sec-type="etymology" id="SECID0EENBI"><title>Etymology.</title><p>The epithet “<italic>sinensis</italic>” (Lat.) refers to China, where the species was collected.</p></tp:treatment-sec><tp:treatment-sec sec-type="material" id="SECID0EMNBI"><title>Type.</title><p>China: • Guizhou Province, Guiyang City, Huaxi District, Guizhou Minzu University, <named-content xmlns:xlink="http://www.w3.org/1999/xlink" content-type="dwc:verbatimCoordinates" xlink:type="simple"><named-content content-type="geo-json" specific-use="{&#34;type&#34;:&#34;Point&#34;,&#34;coordinates&#34;:[107.126389,26.773611]}" id="NCID0EVNBI" xlink:type="simple">26°46'25"N, 106°66'95"E</named-content></named-content>, from epiphytic soil of <italic><tp:taxon-name><tp:taxon-name-part taxon-name-part-type="genus" reg="Camphora">Camphora</tp:taxon-name-part> <tp:taxon-name-part taxon-name-part-type="species" reg="officinarum">officinarum</tp:taxon-name-part></tp:taxon-name></italic> Boerh.ex Fabr., 25 July 2024, Heng Pan and Zhi-Yuan Zhang (holotype <abbrev xmlns:xlink="http://www.w3.org/1999/xlink" xlink:title="Fungarium" id="ABBRID0EFOBI" xlink:type="simple">HMAS</abbrev> 354106, dried culture; ex-type <abbrev xmlns:xlink="http://www.w3.org/1999/xlink" xlink:title="China General Microbiological Culture Collection Center" id="ABBRID0EJOBI" xlink:type="simple">CGMCC</abbrev> 3.29099 = ZY 24.003; <italic>ibid.</italic> ZY 24.004).</p><fig id="F2" position="float" orientation="portrait"><object-id xmlns:xlink="http://www.w3.org/1999/xlink" content-type="doi" xlink:type="simple">10.3897/mycokeys.123.167204.figure2</object-id><object-id xmlns:xlink="http://www.w3.org/1999/xlink" content-type="arpha" xlink:type="simple">6F6FFA9F-2568-5F50-BB2B-60AE566FF2B8</object-id><label>Figure 2.</label><caption><p><italic><tp:taxon-name><tp:taxon-name-part taxon-name-part-type="genus" reg="Chlamydosporoides">Chlamydosporoides</tp:taxon-name-part> <tp:taxon-name-part taxon-name-part-type="species" reg="sinensis">sinensis</tp:taxon-name-part></tp:taxon-name></italic> (ex-type <abbrev xmlns:xlink="http://www.w3.org/1999/xlink" xlink:title="China General Microbiological Culture Collection Center" id="ABBRID0ECPBI" xlink:type="simple">CGMCC</abbrev> 3.29099). a–c. Upper and reverse views of cultures on <abbrev xmlns:xlink="http://www.w3.org/1999/xlink" xlink:title="potato dextrose agar" id="ABBRID0EGPBI" xlink:type="simple">PDA</abbrev>, <abbrev xmlns:xlink="http://www.w3.org/1999/xlink" xlink:title="Oatmeal Agar" id="ABBRID0EKPBI" xlink:type="simple">OA</abbrev>, and <abbrev xmlns:xlink="http://www.w3.org/1999/xlink" xlink:title="Synthetic Nutrient-poor Agar" id="ABBRID0EOPBI" xlink:type="simple">SNA</abbrev> after 14 days at 25 °C; d, h. Conidia e. Conidia and conidiogenous cell; f, g. Chlamydospores. Scale bars: 10 µm (d–h).</p></caption><graphic xmlns:xlink="http://www.w3.org/1999/xlink" xlink:href="mycokeys-123-053-g002.jpg" position="float" orientation="portrait" xlink:type="simple" id="oo_1424987.jpg"><uri content-type="original_file" xlink:type="simple">https://binary.pensoft.net/fig/1424987</uri></graphic></fig></tp:treatment-sec><tp:treatment-sec sec-type="description" id="SECID0EXPBI"><title>Description.</title><p><bold><italic>Culture characteristics</italic></bold> (14 days at 25 °C): Colony on <abbrev xmlns:xlink="http://www.w3.org/1999/xlink" xlink:title="potato dextrose agar" id="ABBRID0ECQBI" xlink:type="simple">PDA</abbrev> 39–43 mm diam. flat, agate gray to platinum gray from center to margin, nearly circular, margin regular; reverse: light ivory to oyster white from center to margin. Colony on <abbrev xmlns:xlink="http://www.w3.org/1999/xlink" xlink:title="Oatmeal Agar" id="ABBRID0EGQBI" xlink:type="simple">OA</abbrev> 30–34 mm diam. flat, graphite gray to green beige from center to margin, nearly circular, margin regular; reverse: dark ivory. Colony on <abbrev xmlns:xlink="http://www.w3.org/1999/xlink" xlink:title="Synthetic Nutrient-poor Agar" id="ABBRID0EKQBI" xlink:type="simple">SNA</abbrev> 53–58 mm diam. fluffy, hyphae sparse, honey yellow; reverse: honey yellow.</p><p><bold><italic>Hyphae</italic></bold> branched, septate, hyaline to brown, smooth, 1–4 μm wide. sometimes hyphopodia-like structures creating a cauliflower-like appearance. <bold><italic>Conidiogenous cells</italic></bold> smooth, solitary, cylindrical to clavate, straight or curved, aseptate, 13–15.5 × 2.5–3.5 μm. <bold><italic>Conidia</italic></bold> chlamydospores-like, solitary, hyaline to brown, smooth, non-septate, pyriform, globose to ellipsoid, or irregular shapes, sessile or borne on conidiogenous cells, 6–12 × 5–7 μm (av. 8.2 × 6.1, n = 50). <bold><italic>Chlamydospores</italic></bold> borne on hyphae, solitary, catenate, or grape-like, brown to dark brown, 11–17.5 × 7.5–13 μm (av. 12.8 × 10, n = 30). Setae, Conidiomata, and Sexual morph unknown.</p></tp:treatment-sec><tp:treatment-sec sec-type="distribution" id="SECID0E5QBI"><title>Geographical distribution.</title><p>Guizhou Province, China.</p></tp:treatment-sec><tp:treatment-sec sec-type="material" id="SECID0EDRBI"><title>Additional material examined.</title><p>China: • Guizhou Province, Guiyang City, Huaxi District, Guizhou Minzu University, <named-content xmlns:xlink="http://www.w3.org/1999/xlink" content-type="dwc:verbatimCoordinates" xlink:type="simple"><named-content content-type="geo-json" specific-use="{&#34;type&#34;:&#34;Point&#34;,&#34;coordinates&#34;:[107.122500,26.770833]}" id="NCID0EMRBI" xlink:type="simple">26°46'15"N, 106°66'81"E</named-content></named-content>, from epiphytic soil of <italic><tp:taxon-name><tp:taxon-name-part taxon-name-part-type="genus" reg="Camphora">Camphora</tp:taxon-name-part> <tp:taxon-name-part taxon-name-part-type="species" reg="officinarum">officinarum</tp:taxon-name-part></tp:taxon-name></italic>, 25 July 2024, Heng Pan and Zhi-Yuan Zhang ZY 24.005, <italic>ibid.</italic> ZY 24.006).</p></tp:treatment-sec><tp:treatment-sec sec-type="notes" id="SECID0E5RBI"><title>Notes.</title><p>Phylogenetic analysis revealed that four new isolates (ZY 24.003–24.006) formed a distinct subclade within <italic><tp:taxon-name><tp:taxon-name-part taxon-name-part-type="genus" reg="Chlamydosporoides">Chlamydosporoides</tp:taxon-name-part></tp:taxon-name></italic> with strong statistical support (100/0.97, Fig. <xref ref-type="fig" rid="F1">1</xref>). Morphologically, <italic><tp:taxon-name><tp:taxon-name-part taxon-name-part-type="genus" reg="Chlamydosporoides">Chlamydosporoides</tp:taxon-name-part> <tp:taxon-name-part taxon-name-part-type="species" reg="sinensis">sinensis</tp:taxon-name-part></tp:taxon-name></italic> differs from <italic><tp:taxon-name><tp:taxon-name-part taxon-name-part-type="genus" reg="Chlamydosporoides">C.</tp:taxon-name-part> <tp:taxon-name-part taxon-name-part-type="species" reg="guizhouensis">guizhouensis</tp:taxon-name-part></tp:taxon-name></italic> by its smooth-walled conidia and the production of abundant chlamydospores. Furthermore, these species exhibit significant molecular differentiation, as evidenced by sequence comparisons of three loci: <italic><tp:taxon-name><tp:taxon-name-part taxon-name-part-type="genus" reg="Chlamydosporoides">C.</tp:taxon-name-part> <tp:taxon-name-part taxon-name-part-type="species" reg="sinensis">sinensis</tp:taxon-name-part></tp:taxon-name></italic> (ex-type <abbrev xmlns:xlink="http://www.w3.org/1999/xlink" xlink:title="China General Microbiological Culture Collection Center" id="ABBRID0EQTBI" xlink:type="simple">CGMCC</abbrev> 3.29099) shows 91.6% ITS (550/600 bp, 13 gaps), 98.3% LSU (839/853 bp, one gap), and 95.9% <italic>tef1</italic> (892/930 bp, one gap) similarity when compared with <italic><tp:taxon-name><tp:taxon-name-part taxon-name-part-type="genus" reg="Chlamydosporoides">C.</tp:taxon-name-part> <tp:taxon-name-part taxon-name-part-type="species" reg="guizhouensis">guizhouensis</tp:taxon-name-part></tp:taxon-name></italic> (ex-type <abbrev xmlns:xlink="http://www.w3.org/1999/xlink" xlink:title="China General Microbiological Culture Collection Center" id="ABBRID0EBUBI" xlink:type="simple">CGMCC</abbrev> 3.29100). Due to the lack of original descriptions for strains CBS 101058 and CBS 101143 (designated as ‘<italic><tp:taxon-name><tp:taxon-name-part taxon-name-part-type="genus" reg="Wiesneriomyces">W.</tp:taxon-name-part> <tp:taxon-name-part taxon-name-part-type="species" reg="laurinus">laurinus</tp:taxon-name-part></tp:taxon-name></italic>’), we restricted our comparison to sequence analyses. CBS 101058 demonstrated 97.6% ITS (527/540 bp, 2 gaps) and 100% LSU (834/834 bp, no gaps) similarity with <italic><tp:taxon-name><tp:taxon-name-part taxon-name-part-type="genus" reg="Chlamydosporoides">C.</tp:taxon-name-part> <tp:taxon-name-part taxon-name-part-type="species" reg="sinensis">sinensis</tp:taxon-name-part></tp:taxon-name></italic> (<abbrev xmlns:xlink="http://www.w3.org/1999/xlink" xlink:title="China General Microbiological Culture Collection Center" id="ABBRID0E2UBI" xlink:type="simple">CGMCC</abbrev> 3.29099), suggesting potential conspecificity. In contrast, CBS 101143 showed markedly lower similarity (76.3% ITS [449/588 bp, 51 gaps] and 97.8% LSU [816/834 bp, one gap]) relative to the <italic><tp:taxon-name><tp:taxon-name-part taxon-name-part-type="genus" reg="Chlamydosporoides">C.</tp:taxon-name-part> <tp:taxon-name-part taxon-name-part-type="species" reg="sinensis">sinensis</tp:taxon-name-part></tp:taxon-name></italic> ex-type strain.</p></tp:treatment-sec><tp:treatment-sec><!--Section generated to contain objects referenced in tp:taxon-treatment.--><fig id="F1" position="float" orientation="portrait"><object-id xmlns:xlink="http://www.w3.org/1999/xlink" content-type="doi" xlink:type="simple">10.3897/mycokeys.123.167204.figure1</object-id><object-id xmlns:xlink="http://www.w3.org/1999/xlink" content-type="arpha" xlink:type="simple">DB105F49-48F7-58EF-B9C4-4206DFACFABF</object-id><label>Figure 1.</label><caption><p>The maximum likelihood phylogenetic tree of <italic><tp:taxon-name><tp:taxon-name-part taxon-name-part-type="genus" reg="Chlamydosporoides">Chlamydosporoides</tp:taxon-name-part></tp:taxon-name></italic> and related taxa based on concatenated sequences of SSU, ITS, LSU, and <italic>tef1</italic>, with <italic><tp:taxon-name><tp:taxon-name-part taxon-name-part-type="genus" reg="Dendrographa">Dendrographa</tp:taxon-name-part> <tp:taxon-name-part taxon-name-part-type="species" reg="minor">minor</tp:taxon-name-part></tp:taxon-name></italic> (Sparrius 7999(BR)) and <italic><tp:taxon-name><tp:taxon-name-part taxon-name-part-type="genus" reg="Dendrographa">D.</tp:taxon-name-part> <tp:taxon-name-part taxon-name-part-type="species" reg="decolorans">decolorans</tp:taxon-name-part></tp:taxon-name></italic> (DUKE 47570) as outgroups. Maximum likelihood bootstrap values (MLBV ≥ 70%) and Bayesian inference posterior probabilities (BIPP ≥ 0.7) are shown at the nodes, separated by slashes “/”. Strains obtained in this study are bold. Some branches are shortened for overall tree layout, indicated by “//”, with “×” denoting the fold of shortening.</p></caption><graphic xmlns:xlink="http://www.w3.org/1999/xlink" xlink:href="mycokeys-123-053-g001.jpg" position="float" orientation="portrait" xlink:type="simple" id="oo_1424986.jpg"><uri content-type="original_file" xlink:type="simple">https://binary.pensoft.net/fig/1424986</uri></graphic></fig></tp:treatment-sec></tp:taxon-treatment>
