# Supplementary material for: ﻿A new genus and two new species of Wiesneriomycetaceae (Tubeufiales) from China revealed by molecular phylogeny and taxonomy
Source: MycoKeys. 2025 Sep 26;123:53–68. doi: 10.3897/mycokeys.123.167204 (PMC12495428; doi:10.3897/mycokeys.123.167204)
Supplement: XML Treatment for Chlamydosporoides guizhouensis [file mycokeys.123.167204-treatment3.xml]

<!DOCTYPE tp:taxon-treatment
  PUBLIC "-//TaxonX//DTD Taxonomic Treatment Publishing DTD v0 20100105//EN" "tax-treatment-NSO.dtd">
<tp:taxon-treatment xmlns:tp="http://www.plazi.org/taxpub"><tp:treatment-meta><kwd-group><label>Taxon classification</label><kwd>
                <named-content content-type="kingdom">Fungi</named-content>
              </kwd><kwd>
                <named-content content-type="order">Tubeufiales</named-content>
              </kwd><kwd>
                <named-content content-type="family">Wiesneriomycetaceae</named-content>
              </kwd></kwd-group><mixed-citation publication-type="journal"><person-group><name><surname>Pan</surname><given-names>Heng</given-names></name><name><surname>Wang</surname><given-names>Kai-Rong</given-names></name><name><surname>Zhang</surname><given-names>Ming-Yi</given-names></name><name><surname>Ren</surname><given-names>Xiao-Kang</given-names></name><name><surname>Sun</surname><given-names>Bing-Da</given-names></name><name><surname>Tao</surname><given-names>Gang</given-names></name><name><surname>Zhang</surname><given-names>Zhi-Yuan</given-names></name></person-group><article-title>﻿A new genus and two new species of <tp:taxon-name><tp:taxon-name-part taxon-name-part-type="family">Wiesneriomycetaceae</tp:taxon-name-part></tp:taxon-name> (<tp:taxon-name><tp:taxon-name-part taxon-name-part-type="order">Tubeufiales</tp:taxon-name-part></tp:taxon-name>) from China revealed by molecular phylogeny and taxonomy</article-title><source>MycoKeys</source><day>26</day><month>09</month><year>2025</year><volume>123</volume><fpage>53</fpage><lpage>68</lpage><pub-id pub-id-type="doi">10.3897/mycokeys.123.167204</pub-id></mixed-citation></tp:treatment-meta><tp:nomenclature><label>﻿</label><tp:taxon-name><object-id xmlns:xlink="http://www.w3.org/1999/xlink" content-type="arpha" xlink:type="simple">7D02A25C-6780-5336-9CF6-9E534A405218</object-id>
              <tp:taxon-name-part taxon-name-part-type="genus" reg="Chlamydosporoides">Chlamydosporoides</tp:taxon-name-part>
              <tp:taxon-name-part taxon-name-part-type="species" reg="guizhouensis">guizhouensis</tp:taxon-name-part>
              <object-id xmlns:xlink="http://www.w3.org/1999/xlink" content-type="mycobank" xlink:type="simple">860154</object-id>
            </tp:taxon-name><tp:taxon-authority>H. Pan &amp; Zhi.Y. Zhang</tp:taxon-authority><tp:taxon-status xmlns:xlink="http://www.w3.org/1999/xlink" xlink:type="simple">sp. nov.</tp:taxon-status><xref ref-type="fig" rid="F3">Fig. 3</xref></tp:nomenclature><tp:treatment-sec sec-type="etymology" id="SECID0EYWBI"><title>Etymology.</title><p>The epithet “<italic><tp:taxon-name><tp:taxon-name-part taxon-name-part-type="genus" reg="Chlamydosporoides"/><tp:taxon-name-part taxon-name-part-type="species" reg="guizhouensis">guizhouensis</tp:taxon-name-part></tp:taxon-name></italic>” (Lat.) refers to Guizhou Province, where the species was collected.</p><fig id="F3" position="float" orientation="portrait"><object-id xmlns:xlink="http://www.w3.org/1999/xlink" content-type="doi" xlink:type="simple">10.3897/mycokeys.123.167204.figure3</object-id><object-id xmlns:xlink="http://www.w3.org/1999/xlink" content-type="arpha" xlink:type="simple">928240CD-5B33-54AD-8898-7A27A8CCAC1F</object-id><label>Figure 3.</label><caption><p><italic><tp:taxon-name><tp:taxon-name-part taxon-name-part-type="genus" reg="Chlamydosporoides">Chlamydosporoides</tp:taxon-name-part> <tp:taxon-name-part taxon-name-part-type="species" reg="guizhouensis">guizhouensis</tp:taxon-name-part></tp:taxon-name></italic> (ex-type <abbrev xmlns:xlink="http://www.w3.org/1999/xlink" xlink:title="China General Microbiological Culture Collection Center" id="ABBRID0E2XBI" xlink:type="simple">CGMCC</abbrev> 3.29100). a–c. Upper and reverse views of cultures on <abbrev xmlns:xlink="http://www.w3.org/1999/xlink" xlink:title="potato dextrose agar" id="ABBRID0E6XBI" xlink:type="simple">PDA</abbrev>, <abbrev xmlns:xlink="http://www.w3.org/1999/xlink" xlink:title="Oatmeal Agar" id="ABBRID0EDYBI" xlink:type="simple">OA</abbrev>, and <abbrev xmlns:xlink="http://www.w3.org/1999/xlink" xlink:title="Synthetic Nutrient-poor Agar" id="ABBRID0EHYBI" xlink:type="simple">SNA</abbrev> after 14 days at 25 °C; d–f. Conidia and conidiogenous cell; g–i. Conidia. Scale bars: 10 µm (d–i).</p></caption><graphic xmlns:xlink="http://www.w3.org/1999/xlink" xlink:href="mycokeys-123-053-g003.jpg" position="float" orientation="portrait" xlink:type="simple" id="oo_1424988.jpg"><uri content-type="original_file" xlink:type="simple">https://binary.pensoft.net/fig/1424988</uri></graphic></fig></tp:treatment-sec><tp:treatment-sec sec-type="material" id="SECID0EQYBI"><title>Type.</title><p>China: • Guizhou Province, Guiyang City, Huaxi District, South Campus of Guizhou University, <named-content xmlns:xlink="http://www.w3.org/1999/xlink" content-type="dwc:verbatimCoordinates" xlink:type="simple"><named-content content-type="geo-json" specific-use="{&#34;type&#34;:&#34;Point&#34;,&#34;coordinates&#34;:[107.121389,26.706389]}" id="NCID0EZYBI" xlink:type="simple">26°42'23"N, 106°67'17"E</named-content></named-content>, from epiphytic soil of <italic><tp:taxon-name><tp:taxon-name-part taxon-name-part-type="genus" reg="Catalpa">Catalpa</tp:taxon-name-part> <tp:taxon-name-part taxon-name-part-type="species" reg="ovata">ovata</tp:taxon-name-part></tp:taxon-name></italic> G. Don, 28 September 2024, Heng Pan (holotype <abbrev xmlns:xlink="http://www.w3.org/1999/xlink" xlink:title="Fungarium" id="ABBRID0EJZBI" xlink:type="simple">HMAS</abbrev> 354107, dried culture; ex-type <abbrev xmlns:xlink="http://www.w3.org/1999/xlink" xlink:title="China General Microbiological Culture Collection Center" id="ABBRID0ENZBI" xlink:type="simple">CGMCC</abbrev> 3.29100 = ZY 24.007; <italic>ibid.</italic> ZY 24.008).</p></tp:treatment-sec><tp:treatment-sec sec-type="description" id="SECID0ETZBI"><title>Description.</title><p><bold><italic>Culture characteristics</italic></bold> (14 days at 25 °C): Colony on <abbrev xmlns:xlink="http://www.w3.org/1999/xlink" xlink:title="potato dextrose agar" id="ABBRID0E5ZBI" xlink:type="simple">PDA</abbrev> 31–39 mm diam. flat, gray white to platinum gray from center to margin, nearly circular, margin regular; reverse: light ivory to oyster white from center to margin. Colony on <abbrev xmlns:xlink="http://www.w3.org/1999/xlink" xlink:title="Oatmeal Agar" id="ABBRID0EC1BI" xlink:type="simple">OA</abbrev> 21–25 mm diam. flat, brown beige to dark ivory from center to margin, margin irregular; reverse: green beige. Colony on <abbrev xmlns:xlink="http://www.w3.org/1999/xlink" xlink:title="Synthetic Nutrient-poor Agar" id="ABBRID0EG1BI" xlink:type="simple">SNA</abbrev> 33–39 mm diam. fluffy, honey yellow to white from center to margin, hyphae sparse; reverse: white.</p><p><bold><italic>Hyphae</italic></bold> branched, septate, hyaline to brown, smooth, 1–3 μm wide. hyphopodia-like structures creating a cauliflower-like appearance. <bold><italic>Conidiogenous cells</italic></bold> hyaline, smooth, solitary, cylindrical to clavate, straight or curved, aseptate, 7.5–12.5 (–18) × 3–6 μm. <bold><italic>Conidia</italic></bold> chlamydospores-like, solitary, hyaline to brown, rough, non-septate, pyriform, globose to ellipsoid, or irregular shapes, sessile or borne on conidiogenous cells, 5.5–11.5 × 6–9.5 μm (av. 8.6 × 7.4, n = 50). Setae, Conidiomata, Chlamydospores, and Sexual morph unknown.</p></tp:treatment-sec><tp:treatment-sec sec-type="distribution" id="SECID0EX1BI"><title>Geographical distribution.</title><p>Guizhou Province, China.</p></tp:treatment-sec><tp:treatment-sec sec-type="material" id="SECID0E31BI"><title>Additional material examined.</title><p>China: • Guizhou Province, Guiyang City, Huaxi District, South Campus of Guizhou University, <named-content xmlns:xlink="http://www.w3.org/1999/xlink" content-type="dwc:verbatimCoordinates" xlink:type="simple"><named-content content-type="geo-json" specific-use="{&#34;type&#34;:&#34;Point&#34;,&#34;coordinates&#34;:[107.122222,26.709722]}" id="NCID0EF2BI" xlink:type="simple">26°42'35"N, 106°67'20"E</named-content></named-content>, from epiphytic soil of <italic><tp:taxon-name><tp:taxon-name-part taxon-name-part-type="genus" reg="Catalpa">Catalpa</tp:taxon-name-part> <tp:taxon-name-part taxon-name-part-type="species" reg="ovata">ovata</tp:taxon-name-part></tp:taxon-name></italic>, 28 September 2024, Heng Pan (ZY 24.009).</p></tp:treatment-sec><tp:treatment-sec sec-type="notes" id="SECID0EU2BI"><title>Notes.</title><p>Phylogenetic analysis revealed that four new isolates (ZY 24.007–24.009) formed a distinct subclade with strong statistical support (100/1). Morphologically, for differences between <italic><tp:taxon-name><tp:taxon-name-part taxon-name-part-type="genus" reg="Chlamydosporoides">Chlamydosporoides</tp:taxon-name-part> <tp:taxon-name-part taxon-name-part-type="species" reg="guizhouensis">guizhouensis</tp:taxon-name-part></tp:taxon-name></italic> and <italic><tp:taxon-name><tp:taxon-name-part taxon-name-part-type="genus" reg="Chlamydosporoides">C.</tp:taxon-name-part> <tp:taxon-name-part taxon-name-part-type="species" reg="sinensis">sinensis</tp:taxon-name-part></tp:taxon-name></italic>, see the notes on <italic><tp:taxon-name><tp:taxon-name-part taxon-name-part-type="genus" reg="Chlamydosporoides">C.</tp:taxon-name-part> <tp:taxon-name-part taxon-name-part-type="species" reg="sinensis">sinensis</tp:taxon-name-part></tp:taxon-name></italic> above. Furthermore, in a comparison of ITS and LSU nucleotides, CBS 101143 has 79.2% and 98.5% similarity in ITS (466/588 bp, 48 gaps) and LSU (821/833 bp, one gap), which is different from <italic><tp:taxon-name><tp:taxon-name-part taxon-name-part-type="genus" reg="Chlamydosporoides">C.</tp:taxon-name-part> <tp:taxon-name-part taxon-name-part-type="species" reg="guizhouensis">guizhouensis</tp:taxon-name-part></tp:taxon-name></italic> (<abbrev xmlns:xlink="http://www.w3.org/1999/xlink" xlink:title="China General Microbiological Culture Collection Center" id="ABBRID0EG4BI" xlink:type="simple">CGMCC</abbrev> 3.29100).</p></tp:treatment-sec></tp:taxon-treatment>
